# Supplementary material for: Temporal and Spatial Gene Expression Dynamics in Neonatal HI Hippocampus with Focus on Arginase
Source: Cells. 2026 Jan 28;15(3):253. doi: 10.3390/cells15030253 (PMC12896907; doi:10.3390/cells15030253)
Supplement: Supplementary file 1 [file cells-15-00253-s001.zip]

Archive with 1 entries (1 files):
- Supplementary Material R- cells.pdf
